# Supplementary material for: Genomic interplay between deployment exposures and Gulf War illness in Million Veteran Program participants
Source: Hum Genomics. 2026 Mar 27;20:82. doi: 10.1186/s40246-026-00951-w (PMC13147720; doi:10.1186/s40246-026-00951-w)
Supplement: Supplementary file 2 — Supplementary Material 2. [file 40246_2026_951_MOESM2_ESM.xlsx]

## Sheet: Table S1
Table S1: Characteristics of the GW Veterans investigated in the present study.
Characteristics	CDC-defined Severe GWI
	Total (n= 6882)	Controls (n=5127)	Cases (n=1755)
Age (mean ± sd; median)	59.4 ± 8.0; 58.9	60.2 ± 8.1; 59.7	57.5 ± 7.3; 56.3
Sex
Male	6220 (90.3%)	4661	1559
Female	662 (9.7%)	466	196
Directly involved in ground combat
No	4431(64.3%)	3559	872
Yes	1947(28.4%)	1212	735
Not sure	504(7.3%)	356	148
Used insect baits / no-pest strips in living area
No	3057(44.4%)	2482	575
Yes	2215(32.0%)	1442	773
Not sure	1610(23.6%)	1203	407
Close proximity to smoke from oil well fires
No	1753(25.6%)	1480	273
Yes	4084(59.3%)	2838	1246
Not sure	1045(15.1%)	809	236
Took pyridostigmine bromide (anti-nerve agent pills)
No	1793(26.0%)	1554	239
Yes	3613(52.6%)	2452	1161
Not sure	1476(21.4%)	1121	355
Used pesticide cream or liquid on the skin
No	2999(43.5%)	2510	489
Yes	2597(37.9%)	1660	937
Not sure	1286(18.6%)	957	329
Wore a uniform treated with pesticides
No	3076(44.9%)	2548	528
Yes	1460(21.1%)	933	527
Not sure	2346(34.0%)	1646	700
Exposed to chemical or biological warfare agents
No	1889(27.2%)	1673	216
Yes	1233(17.7%)	649	584
Not sure	3800(55.1%)	2805	995

## Sheet: Table S2
Table S2: Variables investigated in the present study.
Military Exposure
Variable	Survey item	Coding
Ground combat exposure	While you were in the Persian Gulf region, did you experience any of the following? Directly involved in ground combat	0 = 'No'; 1 = 'Yes'; 2 = 'Not sure'
Insect baits exposure	While you were in the Persian Gulf region, did you experience any of the following? Used insect baits / no-pest strips in your living area	0 = 'No'; 1 = 'Yes'; 2 = 'Not sure'
Oil smoke exposure	While you were in the Persian Gulf region, did you experience any of the following? Close proximity to smoke from oil well fires	0 = 'No'; 1 = 'Yes'; 2 = 'Not sure'
PB pill use	While you were in the Persian Gulf region, did you experience any of the following? Took pyridostigmine bromide (anti-nerve agent pills)	0 = 'No'; 1 = 'Yes'; 2 = 'Not sure'
Pesticide skin use	While you were in the Persian Gulf region, did you experience any of the following? Used pesticide cream or liquid on your skin	0 = 'No'; 1 = 'Yes'; 2 = 'Not sure'
Pesticide uniform exposure	While you were in the Persian Gulf region, did you experience any of the following? Wore a uniform treated with pesticides	0 = 'No'; 1 = 'Yes'; 2 = 'Not sure'
Warfare agents exposure	While you were in the Persian Gulf region, did you experience any of the following? Exposed to chemical or biological warfare agents	0 = 'No'; 1 = 'Yes'; 2 = 'Not sure'
CDC defined Gulf War Illness
Variable	Survey item	Coding
Abdomen pain presence	Indicate No or Yes for each. Have you had a persistent or recurring problem with…? Abdominal pain or cramping	0 = 'No'; 1 = 'Yes'
Abdomen pain severity	If Yes, how would you rate this problem?	0 = 'No'; 1 = 'Mild'; 2 = 'Moderate'; 3 = 'Severe'
Anxious presence	Indicate No or Yes for each. Have you had a persistent or recurring problem with…? Feeling anxious	0 = 'No'; 1 = 'Yes'
Anxious severity	If Yes, how would you rate this problem?	0 = 'No'; 1 = 'Mild'; 2 = 'Moderate'; 3 = 'Severe'
Diarrhea presence	Indicate No or Yes for each. Have you had a persistent or recurring problem with…? Diarrhea	0 = 'No'; 1 = 'Yes'
Diarrhea severity	If Yes, how would you rate this problem?	0 = 'No'; 1 = 'Mild'; 2 = 'Moderate'; 3 = 'Severe'
Difficult concentration presence	Indicate No or Yes for each. Have you had a persistent or recurring problem with…? Difficulty concentrating	0 = 'No'; 1 = 'Yes'
Difficult concentration severity	If Yes, how would you rate this problem?	0 = 'No'; 1 = 'Mild'; 2 = 'Moderate'; 3 = 'Severe'
Difficult memory presence	Indicate No or Yes for each. Have you had a persistent or recurring problem with…? Difficulty remembering recent information	0 = 'No'; 1 = 'Yes'
Difficult memory severity	If Yes, how would you rate this problem?	0 = 'No'; 1 = 'Mild'; 2 = 'Moderate'; 3 = 'Severe'
Depressed presence	Indicate No or Yes for each. Have you had a persistent or recurring problem with…? Feeling down or depressed	0 = 'No'; 1 = 'Yes'
Depressed severity	If Yes, how would you rate this problem?	0 = 'No'; 1 = 'Mild'; 2 = 'Moderate'; 3 = 'Severe'
Fatigue presence	Indicate No or Yes for each. Have you had a persistent or recurring problem with…? Fatigue	0 = 'No'; 1 = 'Yes'
Fatigue severity	If Yes, how would you rate this problem?	0 = 'No'; 1 = 'Mild'; 2 = 'Moderate'; 3 = 'Severe'
Joint pain presence	Indicate No or Yes for each. Have you had a persistent or recurring problem with…? Pain in your joints	0 = 'No'; 1 = 'Yes'
Joint pain severity	If Yes, how would you rate this problem?	0 = 'No'; 1 = 'Mild'; 2 = 'Moderate'; 3 = 'Severe'
Joint stiff presence	Indicate No or Yes for each. Have you had a persistent or recurring problem with…? Stiffness in your joints	0 = 'No'; 1 = 'Yes'
Joint stiff severity	If Yes, how would you rate this problem?	0 = 'No'; 1 = 'Mild'; 2 = 'Moderate'; 3 = 'Severe'
Moody presence	Indicate No or Yes for each. Have you had a persistent or recurring problem with…? Feeling moody	0 = 'No'; 1 = 'Yes'
Moody severity	If Yes, how would you rate this problem?	0 = 'No'; 1 = 'Mild'; 2 = 'Moderate'; 3 = 'Severe'
Muscle pain presence	Indicate No or Yes for each. Have you had a persistent or recurring problem with…? Pain in your muscles	0 = 'No'; 1 = 'Yes'
Muscle pain severity	If Yes, how would you rate this problem?	0 = 'No'; 1 = 'Mild'; 2 = 'Moderate'; 3 = 'Severe'
Nausea presence	Indicate No or Yes for each. Have you had a persistent or recurring problem with…? Nausea or upset stomach	0 = 'No'; 1 = 'Yes'
Nausea severity	If Yes, how would you rate this problem?	0 = 'No'; 1 = 'Mild'; 2 = 'Moderate'; 3 = 'Severe'
Sleep problems presence	Indicate No or Yes for each. Have you had a persistent or recurring problem with…? Problems getting to sleep or staying asleep	0 = 'No'; 1 = 'Yes'
Sleep problems severity	If Yes, how would you rate this problem?	0 = 'No'; 1 = 'Mild'; 2 = 'Moderate'; 3 = 'Severe'
Trouble speaking presence	Indicate No or Yes for each. Have you had a persistent or recurring problem with…? Trouble finding words when speaking	0 = 'No'; 1 = 'Yes'
Trouble speaking severity	If Yes, how would you rate this problem?	0 = 'No'; 1 = 'Mild'; 2 = 'Moderate'; 3 = 'Severe'
Covariates
Variable	Survey item	Coding
Age	What is today's date?	mm/dd/yyyy
	What is your date of birth?	mm/dd/yyyy
Sex	what 's your gender?	1 = 'male'; 2 = 'female'

## Sheet: Table S3
Table S3. Statistical thresholds applied through the analyses performed. G×E: Gene-environment interaction; PRS×E: Polygenic risk scoring-environment interaction; EWAS: epigenome-wide association study; GO: gene ontology; FDR: False discovery rate multiple testing correction.
Domain	Analysis Type	Statistical significance	Threshold
Genome-wide Analyses	GREML (GCTA)	Nominal	p<0.05
	Single-variant G×E (GEM)	Genome-wide	p<5e-8
PRS Analyses	PRS main effects	Bonferroni-corrected	p<0.007
	PRS × Environment interaction	Bonferroni-corrected	p<0.007
GO enrichment and drug repurposing	PRS-GO enrichment analysis	Nominal	p<0.05
	Drug-repurposing	FDR-corrected	q<0.10
Epigenetic Analyses	Epigenetic associations	Suggestive	p<0.01
	Methylation×Environment interaction	FDR-corrected	q<0.10

## Sheet: Table S4
Table S4: Genome-wide association studies used to calculate polygenic scores that were tested with respect to GWI in the present study.
Trait	Sample size	Reference
Anxiety	722,818 (109,132 cases and 613,686 controls)	meta-analysis - Pan UKB Phecode: 300; FinnGen endpoint: KRA_PSY_ANXIETY
Chronic pain	249,843 (6,914 cases and 242,929 controls)	PMID: 33926923
C-reactive protein	575531	PMID: 35459240
Depression	807,553 (246,363 cases and 561,190 controls)	PMID: 30718901
Eosinophil count	407277	Pan UKB Field ID: 30150
Irritable bowel syndrome	486,601 (109,548 cases and 277,440 controls)	PMID: 34741163
Lymphocyte count	407,277 (53,400 cases and 433,201 controls)	Pan UKB Field ID: 30120
Neuroticism	449484	PMID: 29942085
Neutrophil count	407277	Pan UKB Field ID: 30140
Posttraumatic stress disorder	174,659 (23,212 cases and 151,447 controls)	PMID: 31594949
Type-2 diabetes	933,970 (80,154 cases and 853,816 controls)	PMID: 35551307
White blood cell count	408002	Pan UKB Field ID: 30000

## Sheet: Table S5
Table S5: GWI variance explained by GÍE interaction related to GW exposures.
Exposure	V(G*E)/Vp	SE	P
Directly involved in ground combat	0.016	0.111	0.443
Used insect baits/no-pest strips in living area	0.048	0.13	0.356
Close proximity to smoke from oil well fires	0.159	0.124	0.1
Took pyridostigmine bromide pills	-0.141	0.123	0.874
Used pesticide cream or liquids on the skin	0.022	0.124	0.429
Wore uniforms treated with pesticides	-0.181	0.149	0.889
Exposed to chemical or biological warfare agents	0.381	0.223	0.044

## Sheet: Table S6
Table S6: LD independent variants reaching genome-wide significance for both joint and interaction statistics
Note: Interaction p means p-value for interaction effect of a variant, Joint P means p value for the joint test of the variant main effect and interaction effect between the variant and the exposoure. Adjusted for age, sex, and top 10 PCs
RSID	CHR	POS	Effect Allele	Other Allele	Effect Allele Frequency	Effect Allele Count	GÍE Beta	SE	Joint P	Interaction P
rs78441512	4	122179585	A	G	0.045	281	1.77987	0.321018	8.66779e-10	2.94882e-08
rs145790544	6	41342791	T	TG	0.019	119	-2.04586	0.36819	1.4135e-08	2.75194e-08
rs117997207	9	2426630	T	C	0.008	50	2.3237	0.397523	4.52725e-10	5.05157e-09

## Sheet: Table S7
Table S7: Single Variant G × E interaction analysis for warfare agent exposure with respect to candidate loci and variants identified in previous GWI GWAS.
Note: Interaction p means p-value for interaction effect of a variant, Joint P means p value for the joint genetic main effect and its interaction with the environment of a variant. Adjusted for age, sex, and top 10 PCs
Source	SNP	CHR	POS	Effect Allele	Other Allele	Effect Allele Frequency	Effect Allele Count	GÍE Beta	SE	Joint P	Interaction P
Candidate	rs1799805	7	100893176	T	G	0.031	193.564	-0.314972	0.331352	0.546543	0.341824
	rs1799807	3	165830741	C	T	0.012	74.928	0.346652	0.419806	0.43834	0.40895
	rs662	7	95308134	C	T	0.446	2784.82	0.345012	0.137472	0.0362215	0.0120841
GWAS	rs142258944	4	94780089	C	GT	0.012	74.928	0.625026	0.22168	6.04e-10	0.00480997
	rs10993846	9	133900473	T	C	0.045	280.98	0.120438	0.25218	0.404772	0.632943
	rs12352243	9	79808171	G	A	0.047	293.468	0.549964	0.483467	4.95e-09	0.255311
	rs10014935	4	125636184	C	G	0.071	443.324	0.474891	0.345728	0.0462648	0.169567
	rs4675853	2	240911955	G	A	0.227	1417.39	0.0742072	0.160244	0.804483	0.6433
	rs145088940	8	121615211	A	G	0.016	99.904	0.0690827	0.46533	0.380991	0.88198
	rs34418218	2	240911160	A	T	0.227	1417.39	0.0980649	0.161632	0.676005	0.544038
	rs138168412	9	94903258	T	C	0.045	280.98	-0.22537	0.276207	0.710881	0.414531
	rs4278925	2	240893463	G	A	0.149	930.356	0.103098	0.164985	0.63254	0.532041

## Sheet: Table S8
Table S8: Association of cross-trait polygenic risk, GW exposure, and their interaction with GWI (Covariates: age, sex, and top 10 PCs). Significant PRSÍExposure interaction are highlighted in red bold.
Note: PRS: Polygenic Risk Score; CP: chronic pain; CRP: C-reactive protein; MDD PRS: depression; EOC: eosinophil count; IBS: irritable bowel syndrome; LC: lymphocyte count; NEURO: NEURO neuroticism; NC: neutrophil count; PTSD: post-traumatic stress disorder; T2D: type-2 diabetes; WBCC: white blood cell count.
Variable	Directly involved in ground combat			Used insect baits/no-pest strips in living area			Close proximity to smoke from oil well fires			Took pyridostigmine bromide pills			Used pesticide cream or liquids on the skin			Wore uniforms treated with pesticides			Exposed to chemical or biological warfare agents
	beta	sd	p	beta	sd	p	beta	sd	p	beta	sd	p	beta	sd	p	beta	sd	p	beta	sd	p
Anxiety PRS	0.443363	0.040418	<2e-16	0.456877	0.04941	<2e-16	0.380812	0.069872	5.03e-08	0.493385	0.075972	8.34e-11	0.490409	0.053282	<2e-16	0.461384	0.051466	<2e-16	0.468343	0.07641	8.82e-10
Exposure	0.778448	0.063519	<2e-16	0.756188	0.067355	<2e-16	0.759809	0.076207	<2e-16	0.99042	0.081796	<2e-16	0.948021	0.067586	<2e-16	0.874118	0.076744	<2e-16	1.79495	0.095896	<2e-16
Anxiety PRS×Exposure	-0.150661	0.06288	0.0166	-0.108652	0.068152	0.11088	-0.041901	0.078582	0.59388	-0.125625	0.08466	0.1378	-0.145489	0.068751	0.0343	-0.065288	0.077576	0.4	-0.162883	0.09728	0.0941
CP PRS	0.163642	0.038768	2.43e-05	0.179091	0.047743	0.000176	0.112088	0.068081	0.09968	0.045302	0.070978	0.5233	0.144718	0.049665	0.00357	0.12295	0.049048	0.0122	0.133768	0.074604	0.073
Exposure	0.804414	0.06174	<2e-16	0.791509	0.065504	<2e-16	0.81598	0.075082	<2e-16	1.01426	0.079387	<2e-16	0.98506	0.06545	<2e-16	0.906456	0.074271	<2e-16	1.86193	0.09337	<2e-16
CP PRS × Exposure	-0.081165	0.060833	0.182126	-0.071075	0.066085	0.28215	0.011269	0.076515	0.88291	0.134815	0.079728	0.0908	-0.036996	0.065159	0.57019	0.014251	0.073335	0.8459	-0.086519	0.095032	0.3626
CRP PRS	0.119901	0.038199	0.0017	0.0912	0.04695	0.0521	0.197847	0.066528	0.00294	0.072567	0.070702	0.3047	0.14306	0.049882	0.00413	0.117826	0.04829	0.0147	0.104415	0.072569	0.1502
Exposure	0.803548	0.061633	<2e-16	0.78602	0.06526	<2e-16	0.821621	0.075327	<2e-16	1.01435	0.07933	<2e-16	0.987933	0.065388	<2e-16	0.903885	0.074192	<2e-16	1.85332	0.093397	<2e-16
CRP PRS × Exposure	-0.018845	0.060587	0.75577	-0.01367	0.0653	0.8342	-0.139874	0.074921	0.06191	0.00393	0.079158	0.9604	-0.045345	0.064702	0.48341	-0.005543	0.072799	0.9393	-0.038076	0.093373	0.6834
EOC PRS	0.097056	0.038359	0.011401	0.08468	0.047189	0.07274	0.126658	0.067607	0.061009	0.124523	0.071082	0.0798	0.115223	0.0501746	0.0217	0.115019	0.048388	0.0175	0.047234	0.070818	0.5048
Exposure	0.806178	0.061549	<2e-16	0.787739	0.065255	<2e-16	0.820101	0.075194	<2e-16	1.02814	0.079699	<2e-16	0.989139	0.0653486	<2e-16	0.910608	0.074244	<2e-16	1.86343	0.093281	<2e-16
EOC PRS × Exposure	-0.02017	0.061072	0.741201	-0.03425	0.065719	0.60225	-0.045487	0.075931	0.549137	-0.046232	0.079634	0.5615	-0.0338798	0.0655294	0.6051	0.00348	0.073808	0.9624	0.061765	0.092404	0.5039
IBS PRS	0.093714	0.038064	0.013816	0.07398	0.04678	0.10836	0.124594	0.066532	0.06111	0.088473	0.070017	0.2064	0.142796	0.05072	0.00487	0.102036	0.047834	0.0329	0.096696	0.073049	0.186
Exposure	0.799927	0.061648	<2e-16	0.8054	0.07895	<2e-16	0.82067	0.075176	<2e-16	1.02012	0.079473	<2e-16	0.989788	0.065395	<2e-16	0.909136	0.074112	<2e-16	1.86325	0.093295	<2e-16
IBS PRS × Exposure	-0.00702	0.061327	0.908868	0.03775	0.06518	0.5648	-0.051011	0.075068	0.4968	0.02757	0.078794	0.7264	-0.103717	0.065124	0.11125	-0.068636	0.073401	0.3497	-0.049477	0.092225	0.592
LC PRS	0.140334	0.038625	0.00028	0.148437	0.046966	0.00157	0.096603	0.068467	0.15826	0.205891	0.071684	0.00408	0.168418	0.050113	0.000777	0.176603	0.048705	0.000288	0.156674	0.072371	0.0304
Exposure	0.810159	0.061612	<2e-16	0.8616	0.09735	<2e-16	0.818193	0.075057	<2e-16	1.0273	0.079905	<2e-16	0.989534	0.065501	<2e-16	0.91767	0.07438	<2e-16	1.85854	0.093503	<2e-16
LC PRS × Exposure	-0.147701	0.060586	0.01477	-0.071499	0.065486	0.27491	-0.024859	0.076525	0.7453	-0.130016	0.080052	0.10435	-0.089402	0.065261	0.170711	-0.126149	0.073888	0.087767	-0.05578	0.092686	0.5473
MDD PRS	0.170193	0.038673	1.08e-05	0.103463	0.046669	0.0266	0.08512	0.067087	0.20452	0.219964	0.071155	0.00199	0.152163	0.049748	0.00222	0.141816	0.04882	0.00367	0.249595	0.074249	0.000775
Exposure	0.809674	0.061667	<2e-16	0.784681	0.065324	<2e-16	0.813462	0.074982	<2e-16	1.03	0.080066	<2e-16	0.992126	0.065453	<2e-16	0.91239	0.074291	<2e-16	1.86654	0.093906	<2e-16
MDD PRS × Exposure	-0.093288	0.060678	0.12419	0.00942	0.066175	0.8868	0.020264	0.075487	0.78836	-0.096155	0.079696	0.22761	-0.080521	0.065006	0.21546	-0.051474	0.074766	0.49116	-0.174392	0.094439	0.064803
NC PRS	0.092999	0.038285	0.01514	0.262058	0.047827	4.27e-08	0.068402	0.066967	0.30705	0.113392	0.071891	0.1147	0.241481	0.049975	1.35e-06	0.255109	0.049317	2.31e-07	0.149065	0.073687	0.0431
Exposure	0.802203	0.061604	<2e-16	0.793221	0.065885	<2e-16	0.816237	0.075022	<2e-16	1.02293	0.079552	<2e-16	0.990249	0.066004	<2e-16	0.919394	0.074831	<2e-16	1.86081	0.093537	<2e-16
NC PRS × Exposure	-0.00656	0.060855	0.91415	-0.090597	0.066266	0.17157	0.043211	0.075327	0.56621	-0.025455	0.080282	0.7512	-0.021854	0.065805	0.73981	-0.02254	0.074491	0.762	-0.032581	0.09288	0.7257
NEURO PRS	0.194195	0.038576	4.8e-07	0.13896	0.0477063	0.00358	0.131813	0.067398	0.0505	0.134522	0.070633	0.0568	0.15583	0.051086	0.00229	0.142726	0.049457	0.0039	0.179328	0.07354	0.0147
Exposure	0.800956	0.061954	<2e-16	0.784298	0.0654368	<2e-16	0.809984	0.075166	<2e-16	1.01665	0.079767	<2e-16	0.986235	0.065518	<2e-16	0.908529	0.074309	<2e-16	1.85317	0.093862	<2e-16
NEURO PRS × Exposure	0.018268	0.061348	0.76588	-0.0008834	0.0656131	0.98926	0.075924	0.075963	0.31756	0.101834	0.079887	0.2024	-0.025346	0.065758	0.69991	0.017245	0.074934	0.818	0.087734	0.095324	0.3574
PTSD PRS	0.186421	0.038583	1.35e-06	0.103991	0.047021	0.027	0.124414	0.066146	0.05999	0.038455	0.068231	0.573	0.126187	0.050218	0.012	0.101165	0.048706	0.0378	0.142688	0.072378	0.0487
Exposure	0.806138	0.061819	<2e-16	0.778065	0.065504	<2e-16	0.813519	0.075174	<2e-16	1.00909	0.07939	<2e-16	0.976685	0.065522	<2e-16	0.889954	0.074455	<2e-16	1.85423	0.09348	<2e-16
PTSD PRS × Exposure	-0.078663	0.060704	0.19503	0.103133	0.065493	0.1153	0.015431	0.074615	0.83616	0.130805	0.077524	0.0915	0.048454	0.065444	0.4591	0.110197	0.075039	0.142	-0.006685	0.093455	0.943
T2D PRS	0.142182	0.038435	0.000216	0.267394	0.048212	2.92e-08	0.339208	0.067469	4.97e-07	0.207714	0.072068	0.00395	0.224746	0.050603	8.94e-06	0.216126	0.049056	1.05e-05	0.28276	0.072676	0.0001
Exposure	0.801171	0.061725	<2e-16	0.795774	0.06564	<2e-16	0.849224	0.076716	<2e-16	1.00918	0.079606	<2e-16	0.992952	0.065685	<2e-16	0.909883	0.074317	<2e-16	1.86614	0.093933	<2e-16
T2D PRS × Exposure	-0.017037	0.061586	0.78206	-0.224488	0.065995	0.00067	-0.274007	0.07583	0.000302	-0.083075	0.080541	0.30232	-0.114127	0.065304	0.0805	-0.164628	0.074248	0.0266	-0.273346	0.093025	0.0033
WBCC PRS	0.130941	0.038292	0.000627	0.13617	0.046709	0.00355	0.115502	0.067566	0.08736	0.187039	0.071858	0.00924	0.200551	0.050064	6.18e-05	0.18009	0.048703	0.000218	0.189164	0.072739	0.00931
Exposure	0.806301	0.061638	<2e-16	0.785406	0.06541	<2e-16	0.819014	0.075192	<2e-16	1.02905	0.079926	<2e-16	0.995711	0.065633	<2e-16	0.917706	0.074443	<2e-16	1.86231	0.09368	<2e-16
WBCC PRS × Exposure	-0.068969	0.061131	0.259233	-0.020623	0.06615	0.75522	-0.005255	0.0759	0.9448	-0.093165	0.080323	0.2461	-0.120686	0.065385	0.0649	-0.08534	0.074357	0.251085	-0.083292	0.092842	0.36964

## Sheet: Table S9
Table S9: Association of T2D PRS, T2D diagnosis, GW exposures, and their interaction with GWI (covariates age, sex, and top 10 PCs).
Analysis testing T2D PRS and T2D diagnosis in the same model						Analysis testing T2D diagnosis and its interaction with GW exposures						Analysis testing T2D PRS, T2D diagnosis, and their interactions with GW exposures
Used insect baits/no-pest strips in living area						Used insect baits/no-pest strips in living area						Used insect baits/no-pest strips in living area
Variable	beta	sd	t	p		Variable	beta	sd	t	p		Variable	beta	sd	t	p
T2D diagnosis	0.414594	0.07923	5.233	1.67e-07		T2D diagnosis	0.458418	0.106745	4.294	1.75e-05		T2D diagnosis	0.31679	0.111022	2.853	0.004325
Insect baits exposure	0.781277	0.065793	11.875	<2e-16		Insect baits exposure	0.777187	0.075617	10.278	<2e-16		T2D PRS	0.240218	0.050086	4.796	1.62e-06
T2D PRS	0.108965	0.03429	3.178	0.00148		T2D × Insect baits exposure	0.038993	0.152527	0.256	0.7982		Insect baits exposure	0.75622	0.075861	9.969	<2e-16
Close proximity to smoke from oil well fires						Close proximity to smoke from oil well fires						T2D diagnosis × Insect baits exposure	0.185487	0.157638	1.177	0.23933
Variable	beta	sd	t	p		Variable	beta	sd	t	p		T2D PRS × Insect baits exposure	-0.248179	0.068403	-3.628	0.000285
T2D diagnosis	0.409041	0.074249	5.509	3.61e-08		T2D diagnosis	1.21602	0.305091	3.986	6.73e-05		Close proximity to smoke from oil well fires
Oil smoke exposure	0.83199	0.075833	10.971	<2e-16		Oil smoke exposure	0.95083	0.090428	10.515	<2e-16		Variable	beta	sd	t	p
T2D PRS	0.080686	0.032462	2.486	0.01294		T2D × Oil smoke exposure	-0.427689	0.167801	-2.549	0.01081		T2D diagnosis	0.91431	0.317841	2.877	0.004019
Exposed to chemical or biological warfare agents						Exposed to chemical or biological warfare agents						T2D PRS	0.501706	0.145944	3.438	0.000587
Variable	beta	sd	t	p		Variable	beta	sd	t	p		Oil smoke exposure	0.93878	0.090856	10.333	<2e-16
T2D diagnosis	0.522971	0.10806	4.84	1.3e-06		T2D diagnosis	0.670108	0.162709	4.188	3.81e-05		T2D diagnosis × Oil smoke exposure	-0.285822	0.174548	-1.637	0.101527
Warfare agents exposure	1.85291	0.094328	19.643	<2e-16		Warfare agents exposure	1.91206	0.110502	17.303	<2e-16		T2D PRS × Oil smoke exposure	-0.235931	0.079421	-2.971	0.002972
T2D PRS	0.066092	0.047887	1.38	0.1675		T2D × Warfare agents exposure	-0.187411	0.210366	-0.891	0.373		Exposed to chemical or biological warfare agents
												Variable	beta	sd	t	p
												T2D diagnosis	0.540303	0.168963	3.198	0.00138
												T2D PRS	0.222485	0.076786	2.897	0.00376
												Warfare agents exposure	1.88867	0.110626	17.037	<2e-16
												T2D diagnosis × Warfare agents exposure	-0.042322	0.216918	-0.195	0.84531
												T2D PRS × Warfare agents exposure	-0.257847	0.097715	-2.639	0.00832

## Sheet: Table S10
Table S10: Nominally significant gene ontology enrichments underlying the association of T2D PRS with GWI.
Set	Z-score	P	Num_SNP
GOMF_ENONE_REDUCTASE_ACTIVITY	-4.04006	5.34369e-05	134
GOBP_EXECUTION_PHASE_OF_APOPTOSIS	3.59248	0.000327532	1536
GOBP_DOUBLE_STRAND_BREAK_REPAIR_VIA_SINGLE_STRAND_ANNEALING	-3.29361	0.000989112	191
GOMF_NUCLEOSIDE_BINDING	-3.28146	0.00103267	146
GOBP_TRANSCRIPTION_BY_RNA_POLYMERASE_I	-3.27847	0.00104371	893
GOBP_CELLULAR_DETOXIFICATION_OF_ALDEHYDE	3.26721	0.00108613	107
GOBP_PROTEIN_K11_LINKED_UBIQUITINATION	3.23233	0.00122789	784
GOBP_CARNITINE_TRANSMEMBRANE_TRANSPORT	-3.1897	0.00142424	76
GOBP_DNA_REPLICATION_DEPENDENT_CHROMATIN_ASSEMBLY	-3.05718	0.00223435	75
GOBP_RESPONSE_TO_PH	3.0161	0.00256049	642
GOBP_ESTABLISHMENT_OF_MITOTIC_SISTER_CHROMATID_COHESION	-2.98746	0.00281309	89
GOBP_REGULATION_OF_EXECUTION_PHASE_OF_APOPTOSIS	2.97721	0.00290877	655
GOBP_GLYCOPHAGY	-2.95466	0.00313016	139
GOBP_SYNAPTIC_MEMBRANE_ADHESION	-2.86518	0.00416776	2412
GOMF_WD40_REPEAT_DOMAIN_BINDING	2.83484	0.00458498	84
GOBP_FAT_SOLUBLE_VITAMIN_CATABOLIC_PROCESS	2.83425	0.00459333	99
GOBP_CYTOPLASM_ORGANIZATION	2.79278	0.00522569	336
GOBP_LEUKOTRIENE_CATABOLIC_PROCESS	2.77622	0.00549954	56
GOMF_STEROL_ESTERASE_ACTIVITY	2.77088	0.00559049	138
GOBP_MAST_CELL_CHEMOTAXIS	2.74777	0.00599999	218
GOBP_CELLULAR_RESPONSE_TO_ALDEHYDE	2.74233	0.00610052	220
GOBP_VITAMIN_CATABOLIC_PROCESS	2.73903	0.00616215	130
GOBP_NEURON_PROJECTION_ORGANIZATION	-2.73869	0.00616828	4665
GOBP_MONOAMINE_TRANSPORT	2.73282	0.00627959	1443
GOBP_CELLULAR_RESPONSE_TO_CAMP	-2.73047	0.00632435	1256
GOMF_PROTEIN_ARGININE_DEIMINASE_ACTIVITY	2.73038	0.00632625	178
GOBP_PROTEIN_LIPID_COMPLEX_ASSEMBLY	2.71408	0.00664606	358
GOBP_MITOCHONDRIAL_RNA_PROCESSING	2.70037	0.00692606	247
GOMF_HYDROLASE_ACTIVITY_ACTING_ON_CARBON_NITROGEN_BUT_NOT_PEPTIDE_BONDS_IN_LINEAR_AMIDINES	2.67545	0.00746288	281
GOBP_DERMATAN_SULFATE_PROTEOGLYCAN_BIOSYNTHETIC_PROCESS	2.66941	0.00759833	223
GOBP_GAMMA_AMINOBUTYRIC_ACID_SECRETION	2.62826	0.00858228	430
GOBP_RESPONSE_TO_ERYTHROPOIETIN	2.62166	0.00875029	52
GOBP_DOPAMINE_TRANSPORT	2.61347	0.00896287	1112
GOBP_RESPONSE_TO_MISFOLDED_PROTEIN	-2.60412	0.00921083	253
GOBP_CYTOSKELETON_DEPENDENT_INTRACELLULAR_TRANSPORT	2.57947	0.00989509	5178
GOBP_MEMBRANE_TUBULATION	-2.57919	0.00990335	106
GOBP_POST_TRANSLATIONAL_PROTEIN_TARGETING_TO_MEMBRANE_TRANSLOCATION	-2.57541	0.0100121	110
GOBP_TRNA_3_END_PROCESSING	2.57336	0.0100713	62
GOBP_LEUKOTRIENE_B4_METABOLIC_PROCESS	2.56155	0.0104203	66
GOBP_MAST_CELL_MIGRATION	2.54781	0.01084	287
GOMF_DNA_DNA_TETHERING_ACTIVITY	2.53507	0.0112425	86
GOBP_REGULATION_OF_TETRAPYRROLE_METABOLIC_PROCESS	2.52444	0.0115882	160
GOBP_N_GLYCAN_PROCESSING	-2.50912	0.0121032	363
GOMF_S_ACYLTRANSFERASE_ACTIVITY	-2.49882	0.0124607	391
GOBP_LEUKOTRIENE_TRANSPORT	-2.42443	0.0153326	148
GOMF_ALPHA_N_ACETYLNEURAMINATE_ALPHA_2_8_SIALYLTRANSFERASE_ACTIVITY	-2.42319	0.0153849	167
GOCC_CELL_CORTEX	2.4191	0.0155589	10022
GOMF_ATP_DEPENDENT_PROTEIN_BINDING	-2.40078	0.0163598	67
GOMF_G_QUADRUPLEX_RNA_BINDING	-2.39793	0.0164882	59
GOMF_SPLICING_FACTOR_BINDING	-2.39646	0.0165548	71
GOBP_CELLULAR_RESPONSE_TO_INTERFERON_ALPHA	-2.39096	0.0168042	123
GOBP_AMINO_ACID_NEUROTRANSMITTER_REUPTAKE	-2.37733	0.0174387	368
GOBP_OLIGOSACCHARIDE_METABOLIC_PROCESS	-2.37022	0.0177772	1112
GOBP_PROTEIN_LIPID_COMPLEX_ORGANIZATION	2.36996	0.0177901	786
GOBP_CELLULAR_RESPONSE_TO_PH	2.36919	0.0178268	474
GOBP_ENERGY_RESERVE_METABOLIC_PROCESS	-2.3562	0.0184631	1295
GOBP_NUCLEOPHAGY	-2.34621	0.0189656	490
GOBP_VACUOLAR_LOCALIZATION	2.3435	0.0191038	1208
GOBP_MITOCHONDRIAL_ELECTRON_TRANSPORT_SUCCINATE_TO_UBIQUINONE	2.3151	0.0206068	150
GOMF_TRANSFERRIN_RECEPTOR_BINDING	-2.31444	0.0206432	139
GOBP_DOLICHYL_DIPHOSPHATE_METABOLIC_PROCESS	-2.30523	0.0211537	42
GOBP_CELLULAR_COMPONENT_DISASSEMBLY_INVOLVED_IN_EXECUTION_PHASE_OF_APOPTOSIS	2.30292	0.0212833	407
GOMF_MANNOSYL_OLIGOSACCHARIDE_1_2_ALPHA_MANNOSIDASE_ACTIVITY	2.29873	0.02152	153
GOMF_UBIQUITIN_LIKE_LIGASE_SUBSTRATE_ADAPTOR_ACTIVITY	-2.29866	0.0215245	886
GOBP_ADAPTIVE_IMMUNE_MEMORY_RESPONSE	-2.29564	0.0216966	50
GOBP_TRNA_5_END_PROCESSING	2.29459	0.0217566	136
GOBP_PROTOPORPHYRINOGEN_IX_BIOSYNTHETIC_PROCESS	-2.2932	0.0218368	57
GOMF_ALKANE_1_MONOOXYGENASE_ACTIVITY	2.29292	0.0218523	40
GOBP_TRANS_SYNAPTIC_SIGNALING_BY_TRANS_SYNAPTIC_COMPLEX	-2.28399	0.0223722	2097
GOBP_INTERMEDIATE_FILAMENT_BUNDLE_ASSEMBLY	-2.27809	0.0227211	67
GOBP_PROTEIN_K29_LINKED_DEUBIQUITINATION	2.26947	0.0232402	41
GOBP_CELLULAR_LIPID_BIOSYNTHETIC_PROCESS	2.2683	0.0233107	235
GOMF_LIPOPOLYSACCHARIDE_IMMUNE_RECEPTOR_ACTIVITY	2.26599	0.0234521	76
GOMF_LYSOPHOSPHATIDIC_ACID_RECEPTOR_ACTIVITY	-2.25969	0.0238409	67
GOBP_GALACTOSE_CATABOLIC_PROCESS	2.25904	0.0238812	75
GOBP_EXCITATORY_CHEMICAL_SYNAPTIC_TRANSMISSION	-2.25624	0.0240547	345
GOBP_MEMBRANE_BIOGENESIS	-2.25455	0.0241618	3142
GOBP_RESPONSE_TO_NITROGEN_COMPOUND	-2.25211	0.0243155	20885
GOMF_UBIQUITIN_PROTEIN_TRANSFERASE_ACTIVATOR_ACTIVITY	-2.25106	0.0243816	274
GOMF_POTASSIUM_CHANNEL_ACTIVATOR_ACTIVITY	-2.24994	0.024453	51
GOMF_INTERLEUKIN_1_RECEPTOR_ACTIVITY	-2.24773	0.0245929	86
GOMF_APOLIPOPROTEIN_BINDING	2.2414	0.0250008	311
GOBP_REGULATION_OF_SECONDARY_HEART_FIELD_CARDIOBLAST_PROLIFERATION	-2.23515	0.025408	116
GOBP_CILIUM_OR_FLAGELLUM_DEPENDENT_CELL_MOTILITY	-2.22611	0.0260066	3748
GOBP_MICROGLIAL_CELL_MEDIATED_CYTOTOXICITY	2.22533	0.0260583	59
GOBP_RESPONSE_TO_INTERLEUKIN_4	-2.22085	0.0263614	346
GOBP_ACROSOMAL_VESICLE_EXOCYTOSIS	-2.2207	0.0263721	193
GOBP_RESPONSE_TO_ACETYLCHOLINE	-2.21384	0.0268395	1281
GOMF_ORGANIC_ACID_BINDING	-2.20493	0.0274588	3618
GOMF_APOLIPOPROTEIN_A_I_BINDING	2.20267	0.0276181	78
GOBP_POLYSACCHARIDE_CATABOLIC_PROCESS	-2.20032	0.0277843	362
GOBP_DENDRITIC_SPINE_MAINTENANCE	-2.20009	0.0278002	544
GOBP_RESPONSE_TO_CHEMOKINE	2.1949	0.0281703	1674
GOMF_PROTEIN_PHOSPHATASE_2B_BINDING	2.19483	0.0281761	60
GOMF_CORECEPTOR_ACTIVITY	-2.19139	0.0284239	1203
GOBP_DENDRITIC_CELL_APOPTOTIC_PROCESS	-2.18947	0.0285621	194
GOMF_MYRISTOYLTRANSFERASE_ACTIVITY	-2.17982	0.0292706	229
GOCC_CEREBELLAR_MOSSY_FIBER	2.17806	0.0294014	161
GOBP_CELLULAR_RESPONSE_TO_PEPTIDE	-2.17511	0.029622	207
GOBP_FAT_SOLUBLE_VITAMIN_METABOLIC_PROCESS	2.17291	0.0297871	565
GOBP_SOFT_PALATE_DEVELOPMENT	2.16367	0.0304892	49
GOMF_MICROFILAMENT_MOTOR_ACTIVITY	2.1614	0.0306643	1097
GOBP_RESPONSE_TO_DSRNA	-2.1588	0.0308652	1003
GOMF_OXIDOREDUCTASE_ACTIVITY_ACTING_ON_OTHER_NITROGENOUS_COMPOUNDS_AS_DONORS	-2.15723	0.030988	292
GOCC_ASTROCYTE_PROJECTION	-2.13122	0.0330715	524
GOBP_MEIOTIC_CHROMOSOME_CONDENSATION	-2.12299	0.0337544	75
GOBP_ENDOSOME_TO_LYSOSOME_TRANSPORT	2.12102	0.0339201	1156
GOMF_GABA_RECEPTOR_ACTIVITY	2.11726	0.0342372	621
GOBP_FILOPODIUM_ASSEMBLY	2.11559	0.0343797	2442
GOBP_TRNA_PROCESSING	2.10961	0.0348921	2022
GOBP_KERATINOCYTE_APOPTOTIC_PROCESS	2.10715	0.0351043	120
GOBP_NON_PROTEINOGENIC_AMINO_ACID_CATABOLIC_PROCESS	2.10097	0.0356439	370
GOCC_FILOPODIUM_TIP	2.09355	0.0363006	932
GOBP_DOUBLE_STRAND_BREAK_REPAIR_VIA_SYNTHESIS_DEPENDENT_STRAND_ANNEALING	-2.09265	0.0363802	167
GOBP_4FE_4S_CLUSTER_ASSEMBLY	2.09237	0.0364055	140
GOBP_MITOTIC_RECOMBINATION	-2.09196	0.0364417	596
GOMF_MONOOXYGENASE_ACTIVITY	2.08649	0.0369339	1819
GOBP_RESPONSE_TO_MUSCLE_ACTIVITY	-2.08552	0.0370224	457
GOMF_PROTEIN_SERINE_THREONINE_KINASE_BINDING	-2.08261	0.0372867	271
GOCC_GLIAL_CELL_PROJECTION	-2.08206	0.0373366	888
GOCC_GLYCOGEN_GRANULE	-2.07666	0.0378328	49
GOCC_MYELIN_SHEATH_ABAXONAL_REGION	2.07353	0.038122	390
GOBP_MITOCHONDRIAL_FRAGMENTATION_INVOLVED_IN_APOPTOTIC_PROCESS	-2.06447	0.0389735	271
GOBP_MONOATOMIC_ANION_TRANSPORT	-2.05818	0.0395722	3802
GOBP_NUCLEAR_PORE_COMPLEX_ASSEMBLY	2.05172	0.0401971	276
GOCC_ANNULATE_LAMELLAE	2.04722	0.0406367	84
GOBP_VACUOLAR_PROTON_TRANSPORTING_V_TYPE_ATPASE_COMPLEX_ASSEMBLY	2.04581	0.0407757	39
GOBP_COP9_SIGNALOSOME_ASSEMBLY	-2.04351	0.0410018	65
GOBP_ANAPHASE_PROMOTING_COMPLEX_DEPENDENT_CATABOLIC_PROCESS	2.04062	0.0412882	291
GOBP_CELLULAR_RESPONSE_TO_STEROL	-2.03791	0.0415596	468
GOMF_FRUCTOSE_6_PHOSPHATE_BINDING	2.0378	0.0415695	100
GOBP_REGULATION_OF_PHOSPHATE_TRANSPORT	2.03453	0.0418974	100
GOMF_STEROID_DEHYDROGENASE_ACTIVITY	-2.03418	0.0419339	491
GOBP_HEME_B_METABOLIC_PROCESS	-2.03247	0.0421063	64
GOMF_MOLECULAR_TRANSDUCER_ACTIVITY	-2.03031	0.0423256	24697
GOBP_RESPONSE_TO_STEROL	-2.02844	0.0425151	568
GOBP_PROTEIN_LOCALIZATION_TO_NON_MOTILE_CILIUM	-2.02735	0.0426264	168
GOBP_HOMOSERINE_METABOLIC_PROCESS	-2.0265	0.0427127	43
GOBP_MONOATOMIC_ION_HOMEOSTASIS	2.02644	0.0427194	12873
GOBP_SODIUM_ION_HOMEOSTASIS	2.02486	0.0428812	838
GOMF_SIGNALING_RECEPTOR_COMPLEX_ADAPTOR_ACTIVITY	-2.02406	0.0429635	1478
GOMF_DEUBIQUITINASE_ACTIVATOR_ACTIVITY	-2.02391	0.0429793	76
GOBP_FATTY_ACID_DERIVATIVE_CATABOLIC_PROCESS	2.02136	0.043243	206
GOBP_INORGANIC_ANION_TRANSMEMBRANE_TRANSPORT	-2.01444	0.0439633	2885
GOMF_OXIDOREDUCTASE_ACTIVITY_ACTING_ON_A_HEME_GROUP_OF_DONORS	2.011	0.0443258	81
GOBP_PORE_COMPLEX_ASSEMBLY	2.00767	0.0446789	457
GOMF_INTERLEUKIN_2_RECEPTOR_BINDING	-2.00691	0.0447604	47
GOBP_REGULATION_OF_CATECHOLAMINE_METABOLIC_PROCESS	2.00658	0.0447948	545
GOBP_XENOBIOTIC_GLUCURONIDATION	2.00557	0.0449024	38
GOBP_NUCLEOLAR_LARGE_RRNA_TRANSCRIPTION_BY_RNA_POLYMERASE_I	-2.00511	0.0449503	382
GOBP_PROTEIN_DNA_COMPLEX_ASSEMBLY	-2.00255	0.0452261	2612
GOBP_MICROVILLUS_ASSEMBLY	-2.00197	0.0452878	515
GOBP_ARACHIDONIC_ACID_METABOLIC_PROCESS	1.98141	0.0475452	710
GOBP_REGULATION_OF_PRE_MIRNA_PROCESSING	-1.9804	0.0476577	68
GOMF_STRUCTURAL_CONSTITUENT_OF_CHROMATIN	1.98027	0.0476737	195
GOBP_PEPTIDYL_LYSINE_DEACETYLATION	1.97901	0.0478149	326
GOBP_RECOGNITION_OF_APOPTOTIC_CELL	1.97821	0.0479052	108
GOBP_CELLULAR_COMPONENT_MAINTENANCE	-1.97392	0.0483909	2235
GOBP_REGULATION_OF_APOPTOTIC_PROCESS_IN_BONE_MARROW_CELL	-1.97288	0.0485088	47
GOMF_DINUCLEOTIDE_PHOSPHATASE_ACTIVITY	-1.97263	0.0485373	92
GOBP_RNA_5_END_PROCESSING	1.97186	0.0486255	397
GOBP_RESPONSE_TO_INTERFERON_ALPHA	-1.97154	0.0486616	242
GOBP_VIRAL_RNA_GENOME_REPLICATION	1.97096	0.0487293	331
GOCC_PARALLEL_FIBER_TO_PURKINJE_CELL_SYNAPSE	1.9699	0.04885	1427
GOBP_CELLULAR_RESPONSE_TO_ALKALOID	1.96901	0.0489514	954
GOCC_NUCLEOID	-1.96606	0.0492908	532
GOMF_BIOACTIVE_LIPID_RECEPTOR_ACTIVITY	-1.96585	0.0493157	111
GOBP_FRUCTOSE_1_6_BISPHOSPHATE_METABOLIC_PROCESS	1.96391	0.0495407	137
GOBP_PEPTIDE_CROSS_LINKING	1.96116	0.0498607	369

[truncated: 3 more sheets: Table S11, Table S12, Table S13]
